# Supplementary material for: Performance of In Silico Prediction Tools for the Detection of Germline Copy Number Variations in Cancer Predisposition Genes in 4208 Female Index Patients with Familial Breast and Ovarian Cancer
Source: Cancers (Basel). 2021 Jan 1;13(1):118. doi: 10.3390/cancers13010118 (PMC7794674; doi:10.3390/cancers13010118)
Supplement: Supplementary file 1 [file cancers-13-00118-s001.zip › Table S1.xlsx]

## Sheet: Table S1
Target Name	Chrom	SG Start	SG Stop	Length [kb]	Mappability (l=99bp)	GC [%]	RefSeq Exon	RefSeq Exon Start	RefSeq Exon Stop	RefSeq CDS	RefSeq CDS Start	RefSeq CDS Stop
MSH2_ex02	2	47635497	47635736	0.24	1	28.33	NM_000251.2_exon_1_0_chr2_47635540_f	47635539	47635694	NM_000251.2_cds_1_0_chr2_47635540_f	47635539	47635694
MSH2_ex03	2	47637192	47637551	0.36	1	42.5	NM_000251.2_exon_2_0_chr2_47637233_f	47637232	47637511	NM_000251.2_cds_2_0_chr2_47637233_f	47637232	47637511
MSH2_ex04	2	47639506	47639745	0.24	1	31.67	NM_000251.2_exon_3_0_chr2_47639553_f	47639552	47639699	NM_000251.2_cds_3_0_chr2_47639553_f	47639552	47639699
MSH2_ex05	2	47641363	47641602	0.24	1	31.25	NM_000251.2_exon_4_0_chr2_47641408_f	47641407	47641557	NM_000251.2_cds_4_0_chr2_47641408_f	47641407	47641557
MSH2_ex06	2	47643382	47643621	0.24	1	38.75	NM_000251.2_exon_5_0_chr2_47643435_f	47643434	47643568	NM_000251.2_cds_5_0_chr2_47643435_f	47643434	47643568
MSH2_ex07	2	47656831	47657130	0.3	1	31	NM_000251.2_exon_6_0_chr2_47656881_f	47656880	47657080	NM_000251.2_cds_6_0_chr2_47656881_f	47656880	47657080
MSH2_ex08	2	47672622	47672861	0.24	1	28.75	NM_000251.2_exon_7_0_chr2_47672687_f	47672686	47672796	NM_000251.2_cds_7_0_chr2_47672687_f	47672686	47672796
MSH2_ex09	2	47690112	47690351	0.24	1	33.33	NM_000251.2_exon_8_0_chr2_47690170_f	47690169	47690293	NM_000251.2_cds_8_0_chr2_47690170_f	47690169	47690293
MSH2_ex10	2	47693752	47693991	0.24	1	33.33	NM_000251.2_exon_9_0_chr2_47693797_f	47693796	47693947	NM_000251.2_cds_9_0_chr2_47693797_f	47693796	47693947
MSH2_ex11	2	47698033	47698272	0.24	1	28.75	NM_000251.2_exon_10_0_chr2_47698104_f	47698103	47698201	NM_000251.2_cds_10_0_chr2_47698104_f	47698103	47698201
MSH2_ex12	2	47702137	47702436	0.3	1	37	NM_000251.2_exon_11_0_chr2_47702164_f	47702163	47702409	NM_000251.2_cds_11_0_chr2_47702164_f	47702163	47702409
MSH2_ex13	2	47703458	47703757	0.3	1	43	NM_000251.2_exon_12_0_chr2_47703506_f	47703505	47703710	NM_000251.2_cds_12_0_chr2_47703506_f	47703505	47703710
MSH2_ex14	2	47705385	47705684	0.3	1	37	NM_000251.2_exon_13_0_chr2_47705411_f	47705410	47705658	NM_000251.2_cds_13_0_chr2_47705411_f	47705410	47705658
MSH2_ex15	2	47707803	47708042	0.24	1	40.42	NM_000251.2_exon_14_0_chr2_47707835_f	47707834	47708010	NM_000251.2_cds_14_0_chr2_47707835_f	47707834	47708010
MSH2_ex16	2	47709883	47710122	0.24	1	31.25	NM_000251.2_exon_15_0_chr2_47709918_f	47709917	47710367	NM_000251.2_cds_15_0_chr2_47709918_f	47709917	47710088
MSH6_ex01	2	48010323	48010682	0.36	1	71.11	NM_000179.2_exon_0_0_chr2_48010221_f	48010220	48010632	NM_000179.2_cds_0_0_chr2_48010373_f	48010372	48010632
MSH6_ex02	2	48018014	48018313	0.3	1	44.67	NM_000179.2_exon_1_0_chr2_48018066_f	48018065	48018262	NM_000179.2_cds_1_0_chr2_48018066_f	48018065	48018262
MSH6_ex03	2	48022998	48023237	0.24	1	41.67	NM_000179.2_exon_2_0_chr2_48023033_f	48023032	48023202	NM_000179.2_cds_2_0_chr2_48023033_f	48023032	48023202
MSH6_ex04	2	48025720	48028359	2.64	1	42.92	NM_000179.2_exon_3_0_chr2_48025750_f	48025749	48028294	NM_000179.2_cds_3_0_chr2_48025750_f	48025749	48028294
MSH6_ex05	2	48030512	48030871	0.36	1	42.78	NM_000179.2_exon_4_0_chr2_48030559_f	48030558	48030824	NM_000179.2_cds_4_0_chr2_48030559_f	48030558	48030824
MSH6_ex06	2	48031988	48032227	0.24	1	40	NM_000179.2_exon_5_0_chr2_48032049_f	48032048	48032166	NM_000179.2_cds_5_0_chr2_48032049_f	48032048	48032166
MSH6_ex07	2	48032682	48032921	0.24	1	27.92	NM_000179.2_exon_6_0_chr2_48032757_f	48032756	48032846	NM_000179.2_cds_6_0_chr2_48032757_f	48032756	48032846
MSH6_ex08	2	48033300	48033539	0.24	1	34.58	NM_000179.2_exon_7_0_chr2_48033343_f	48033342	48033497	NM_000179.2_cds_7_0_chr2_48033343_f	48033342	48033497
MSH6_ex09-10	2	48033541	48034078	0.538	1	35.13	NM_000179.2_exon_8_0_chr2_48033591_f;NM_000179.2_exon_9_0_chr2_48033918_f	48033590;48033917	48033790;48034092	NM_000179.2_cds_8_0_chr2_48033591_f;NM_000179.2_cds_9_0_chr2_48033918_f	48033590;48033917	48033790;48033999
BARD1_ex11	2	215593356	215593775	0.42	1	44.05	NM_000465.3_exon_0_0_chr2_215590370_r	215590369	215593732	NM_000465.3_cds_0_0_chr2_215593400_r	215593399	215593732
BARD1_ex10	2	215595064	215595303	0.24	1	34.58	NM_000465.3_exon_1_0_chr2_215595135_r	215595134	215595232	NM_000465.3_cds_1_0_chr2_215595135_r	215595134	215595232
BARD1_ex09	2	215609717	215609956	0.24	1	33.33	NM_000465.3_exon_2_0_chr2_215609791_r	215609790	215609883	NM_000465.3_cds_2_0_chr2_215609791_r	215609790	215609883
BARD1_ex08	2	215610392	215610631	0.24	1	38.33	NM_000465.3_exon_3_0_chr2_215610446_r	215610445	215610578	NM_000465.3_cds_3_0_chr2_215610446_r	215610445	215610578
BARD1_ex07	2	215617105	215617344	0.24	1	34.58	NM_000465.3_exon_4_0_chr2_215617171_r	215617170	215617279	NM_000465.3_cds_4_0_chr2_215617171_r	215617170	215617279
BARD1_ex06	2	215632172	215632411	0.24	1	38.75	NM_000465.3_exon_5_0_chr2_215632206_r	215632205	215632378	NM_000465.3_cds_5_0_chr2_215632206_r	215632205	215632378
BARD1_ex05	2	215633876	215634115	0.24	1	32.08	NM_000465.3_exon_6_0_chr2_215633956_r	215633955	215634036	NM_000465.3_cds_6_0_chr2_215633956_r	215633955	215634036
BARD1_ex04	2	215645249	215646268	1.02	1	38.82	NM_000465.3_exon_7_0_chr2_215645284_r	215645283	215646233	NM_000465.3_cds_7_0_chr2_215645284_r	215645283	215646233
BARD1_ex03	2	215656975	215657214	0.24	1	35.42	NM_000465.3_exon_8_0_chr2_215657021_r	215657020	215657169	NM_000465.3_cds_8_0_chr2_215657021_r	215657020	215657169
BARD1_ex02	2	215661723	215661902	0.18	1	33.33	NM_000465.3_exon_9_0_chr2_215661785_r	215661784	215661841	NM_000465.3_cds_9_0_chr2_215661785_r	215661784	215661841
BARD1_ex01	2	215674095	215674334	0.24	1	69.17	NM_000465.3_exon_10_0_chr2_215674136_r	215674135	215674435	NM_000465.3_cds_10_0_chr2_215674136_r	215674135	215674293
MLH1_ex01	3	37034992	37035231	0.24	1	57.92	NM_000249.3_exon_0_0_chr3_37034841_f	37034840	37035154	NM_000249.3_cds_0_0_chr3_37035039_f	37035038	37035154
MLH1_ex02	3	37038035	37038274	0.24	1	39.17	NM_000249.3_exon_1_0_chr3_37038110_f	37038109	37038200	NM_000249.3_cds_1_0_chr3_37038110_f	37038109	37038200
MLH1_ex03	3	37042375	37042614	0.24	1	34.17	NM_000249.3_exon_2_0_chr3_37042446_f	37042445	37042544	NM_000249.3_cds_2_0_chr3_37042446_f	37042445	37042544
MLH1_ex04	3	37045809	37046048	0.24	1	40	NM_000249.3_exon_3_0_chr3_37045892_f	37045891	37045965	NM_000249.3_cds_3_0_chr3_37045892_f	37045891	37045965
MLH1_ex05	3	37048398	37048637	0.24	1	34.17	NM_000249.3_exon_4_0_chr3_37048482_f	37048481	37048554	NM_000249.3_cds_4_0_chr3_37048482_f	37048481	37048554
MLH1_ex06	3	37050231	37050470	0.24	1	36.67	NM_000249.3_exon_5_0_chr3_37050305_f	37050304	37050396	NM_000249.3_cds_5_0_chr3_37050305_f	37050304	37050396
MLH1_ex07	3	37053242	37053421	0.18	1	34.44	NM_000249.3_exon_6_0_chr3_37053311_f	37053310	37053353	NM_000249.3_cds_6_0_chr3_37053311_f	37053310	37053353
MLH1_ex08	3	37053426	37053665	0.24	1	37.08	NM_000249.3_exon_7_0_chr3_37053502_f	37053501	37053590	NM_000249.3_cds_7_0_chr3_37053502_f	37053501	37053590
MLH1_ex09	3	37055859	37056098	0.24	1	35.42	NM_000249.3_exon_8_0_chr3_37055923_f	37055922	37056035	NM_000249.3_cds_8_0_chr3_37055923_f	37055922	37056035
MLH1_ex10	3	37058924	37059163	0.24	1	42.92	NM_000249.3_exon_9_0_chr3_37058997_f	37058996	37059090	NM_000249.3_cds_9_0_chr3_37058997_f	37058996	37059090
MLH1_ex11	3	37061758	37061997	0.24	1	50.42	NM_000249.3_exon_10_0_chr3_37061801_f	37061800	37061954	NM_000249.3_cds_10_0_chr3_37061801_f	37061800	37061954
MLH1_ex12	3	37067073	37067552	0.48	1	45	NM_000249.3_exon_11_0_chr3_37067128_f	37067127	37067498	NM_000249.3_cds_11_0_chr3_37067128_f	37067127	37067498
MLH1_ex13	3	37070229	37070468	0.24	1	45	NM_000249.3_exon_12_0_chr3_37070275_f	37070274	37070423	NM_000249.3_cds_12_0_chr3_37070275_f	37070274	37070423
MLH1_ex14	3	37081611	37081850	0.24	1	45.42	NM_000249.3_exon_13_0_chr3_37081677_f	37081676	37081785	NM_000249.3_cds_13_0_chr3_37081677_f	37081676	37081785
MLH1_ex15	3	37083698	37083877	0.18	1	33.33	NM_000249.3_exon_14_0_chr3_37083759_f	37083758	37083822	NM_000249.3_cds_14_0_chr3_37083759_f	37083758	37083822
MLH1_ex16	3	37088972	37089211	0.24	1	44.58	NM_000249.3_exon_15_0_chr3_37089010_f	37089009	37089174	NM_000249.3_cds_15_0_chr3_37089010_f	37089009	37089174
MLH1_ex17	3	37089934	37090173	0.24	1	46.25	NM_000249.3_exon_16_0_chr3_37090008_f	37090007	37090100	NM_000249.3_cds_16_0_chr3_37090008_f	37090007	37090100
MLH1_ex18	3	37090332	37090571	0.24	1	44.58	NM_000249.3_exon_17_0_chr3_37090395_f	37090394	37090508	NM_000249.3_cds_17_0_chr3_37090395_f	37090394	37090508
MLH1_ex19	3	37091941	37092180	0.24	1	42.92	NM_000249.3_exon_18_0_chr3_37091977_f	37091976	37092337	NM_000249.3_cds_18_0_chr3_37091977_f	37091976	37092144
PMS2_ex11	7	6026341	6027300	0.96	0.775485	45.52	NM_000535.6_exon_4_0_chr7_6026390_r	6026389	6027251	NM_000535.6_cds_4_0_chr7_6026390_r	6026389	6027251
PMS2_ex10	7	6029389	6029628	0.24	1	33.75	NM_000535.6_exon_5_0_chr7_6029431_r	6029430	6029586	NM_000535.6_cds_5_0_chr7_6029431_r	6029430	6029586
PMS2_ex09	7	6031526	6031765	0.24	0.930599	38.33	NM_000535.6_exon_6_0_chr7_6031604_r	6031603	6031688	NM_000535.6_cds_6_0_chr7_6031604_r	6031603	6031688
PMS2_ex08	7	6035095	6035334	0.24	1	37.5	NM_000535.6_exon_7_0_chr7_6035165_r	6035164	6035264	NM_000535.6_cds_7_0_chr7_6035165_r	6035164	6035264
PMS2_ex07	7	6036886	6037125	0.24	1	36.25	NM_000535.6_exon_8_0_chr7_6036957_r	6036956	6037054	NM_000535.6_cds_8_0_chr7_6036957_r	6036956	6037054
PMS2_ex06	7	6038703	6038942	0.24	1	45	NM_000535.6_exon_9_0_chr7_6038739_r	6038738	6038906	NM_000535.6_cds_9_0_chr7_6038739_r	6038738	6038906
PMS2_ex05	7	6042056	6042295	0.24	0.83807	47.08	NM_000535.6_exon_10_0_chr7_6042084_r	6042083	6042267	NM_000535.6_cds_10_0_chr7_6042084_r	6042083	6042267
PMS2_ex04	7	6043252	6043491	0.24	0.836566	38.33	NM_000535.6_exon_11_0_chr7_6043321_r	6043320	6043423	NM_000535.6_cds_11_0_chr7_6043321_r	6043320	6043423
PMS2_ex03	7	6043526	6043765	0.24	0.899996	30.83	NM_000535.6_exon_12_0_chr7_6043603_r	6043602	6043689	NM_000535.6_cds_12_0_chr7_6043603_r	6043602	6043689
PMS2_ex02	7	6045473	6045712	0.24	0.536005	40	NM_000535.6_exon_13_0_chr7_6045523_r	6045522	6045662	NM_000535.6_cds_13_0_chr7_6045523_r	6045522	6045662
PMS2_ex01	7	6048549	6048728	0.18	0.993658	65.56	NM_000535.6_exon_14_0_chr7_6048628_r	6048627	6048737	NM_000535.6_cds_14_0_chr7_6048628_r	6048627	6048650
PTEN_ex01	10	89624146	89624385	0.24	0.99821	49.17	NM_000314.6_exon_0_0_chr10_89623195_f	89623194	89624305	NM_000314.6_cds_0_0_chr10_89624227_f	89624226	89624305
PTEN_ex02	10	89653704	89653943	0.24	1	27.92	NM_000314.6_exon_1_0_chr10_89653782_f	89653781	89653866	NM_000314.6_cds_1_0_chr10_89653782_f	89653781	89653866
PTEN_ex04	10	89690735	89690914	0.18	1	30.56	NM_000314.6_exon_3_0_chr10_89690803_f	89690802	89690846	NM_000314.6_cds_3_0_chr10_89690803_f	89690802	89690846
PTEN_ex05	10	89692739	89693038	0.3	0.998233	38	NM_000314.6_exon_4_0_chr10_89692770_f	89692769	89693008	NM_000314.6_cds_4_0_chr10_89692770_f	89692769	89693008
PTEN_ex06	10	89711826	89712065	0.24	0.999408	37.5	NM_000314.6_exon_5_0_chr10_89711875_f	89711874	89712016	NM_000314.6_cds_5_0_chr10_89711875_f	89711874	89712016
PTEN_ex07	10	89717573	89717812	0.24	0.999688	40.42	NM_000314.6_exon_6_0_chr10_89717610_f	89717609	89717776	NM_000314.6_cds_6_0_chr10_89717610_f	89717609	89717776
PTEN_ex08	10	89720613	89720912	0.3	0.947335	31.33	NM_000314.6_exon_7_0_chr10_89720651_f	89720650	89720875	NM_000314.6_cds_7_0_chr10_89720651_f	89720650	89720875
PTEN_ex09	10	89725017	89725256	0.24	0.980934	35.42	NM_000314.6_exon_8_0_chr10_89725044_f	89725043	89731687	NM_000314.6_cds_8_0_chr10_89725044_f	89725043	89725229
ATM_ex02-03	11	108098268	108098678	0.411	1	29.2	NM_000051.3_exon_1_0_chr11_108098322_f;NM_000051.3_exon_2_0_chr11_108098503_f	108098321;108098502	108098423;108098615	NM_000051.3_cds_1_0_chr11_108098352_f;NM_000051.3_cds_2_0_chr11_108098503_f	108098351;108098502	108098423;108098615
ATM_ex04	11	108099858	108100097	0.24	1	31.25	NM_000051.3_exon_3_0_chr11_108099905_f	108099904	108100050	NM_000051.3_cds_3_0_chr11_108099905_f	108099904	108100050
ATM_ex05	11	108106359	108106598	0.24	1	32.08	NM_000051.3_exon_4_0_chr11_108106397_f	108106396	108106561	NM_000051.3_cds_4_0_chr11_108106397_f	108106396	108106561
ATM_ex06	11	108114643	108114882	0.24	1	31.25	NM_000051.3_exon_5_0_chr11_108114680_f	108114679	108114845	NM_000051.3_cds_5_0_chr11_108114680_f	108114679	108114845
ATM_ex07	11	108115484	108115783	0.3	1	34.33	NM_000051.3_exon_6_0_chr11_108115515_f	108115514	108115753	NM_000051.3_cds_6_0_chr11_108115515_f	108115514	108115753
ATM_ex08	11	108117653	108117892	0.24	1	30.83	NM_000051.3_exon_7_0_chr11_108117691_f	108117690	108117854	NM_000051.3_cds_7_0_chr11_108117691_f	108117690	108117854
ATM_ex09	11	108119625	108119864	0.24	1	32.92	NM_000051.3_exon_8_0_chr11_108119660_f	108119659	108119829	NM_000051.3_cds_8_0_chr11_108119660_f	108119659	108119829
ATM_ex10	11	108121374	108121853	0.48	1	37.92	NM_000051.3_exon_9_0_chr11_108121428_f	108121427	108121799	NM_000051.3_cds_9_0_chr11_108121428_f	108121427	108121799
ATM_ex11	11	108122511	108122810	0.3	1	36.67	NM_000051.3_exon_10_0_chr11_108122564_f	108122563	108122758	NM_000051.3_cds_10_0_chr11_108122564_f	108122563	108122758
ATM_ex12	11	108123472	108123711	0.24	1	30.42	NM_000051.3_exon_11_0_chr11_108123544_f	108123543	108123639	NM_000051.3_cds_11_0_chr11_108123544_f	108123543	108123639
ATM_ex13	11	108124504	108124803	0.3	1	34.67	NM_000051.3_exon_12_0_chr11_108124541_f	108124540	108124766	NM_000051.3_cds_12_0_chr11_108124541_f	108124540	108124766
ATM_ex14	11	108126885	108127124	0.24	1	32.08	NM_000051.3_exon_13_0_chr11_108126942_f	108126941	108127067	NM_000051.3_cds_13_0_chr11_108126942_f	108126941	108127067
ATM_ex15	11	108128151	108128390	0.24	1	33.75	NM_000051.3_exon_14_0_chr11_108128208_f	108128207	108128333	NM_000051.3_cds_14_0_chr11_108128208_f	108128207	108128333
ATM_ex16	11	108129638	108129877	0.24	1	30	NM_000051.3_exon_15_0_chr11_108129713_f	108129712	108129802	NM_000051.3_cds_15_0_chr11_108129713_f	108129712	108129802
ATM_ex17	11	108137864	108138103	0.24	1	37.92	NM_000051.3_exon_16_0_chr11_108137898_f	108137897	108138069	NM_000051.3_cds_16_0_chr11_108137898_f	108137897	108138069
ATM_ex18	11	108139087	108139386	0.3	1	38.67	NM_000051.3_exon_17_0_chr11_108139137_f	108139136	108139336	NM_000051.3_cds_17_0_chr11_108139137_f	108139136	108139336
ATM_ex19-20	11	108141712	108142175	0.464	1	34.05	NM_000051.3_exon_18_0_chr11_108141791_f;NM_000051.3_exon_19_0_chr11_108141978_f	108141790;108141977	108141873;108142133	NM_000051.3_cds_18_0_chr11_108141791_f;NM_000051.3_cds_19_0_chr11_108141978_f	108141790;108141977	108141873;108142133
ATM_ex21-22	11	108143177	108143633	0.457	1	33.26	NM_000051.3_exon_20_0_chr11_108143259_f;NM_000051.3_exon_21_0_chr11_108143449_f	108143258;108143448	108143334;108143579	NM_000051.3_cds_20_0_chr11_108143259_f;NM_000051.3_cds_21_0_chr11_108143449_f	108143258;108143448	108143334;108143579
ATM_ex23	11	108150157	108150396	0.24	1	33.75	NM_000051.3_exon_22_0_chr11_108150218_f	108150217	108150335	NM_000051.3_cds_22_0_chr11_108150218_f	108150217	108150335
ATM_ex24	11	108151689	108151928	0.24	1	33.33	NM_000051.3_exon_23_0_chr11_108151722_f	108151721	108151895	NM_000051.3_cds_23_0_chr11_108151722_f	108151721	108151895
ATM_ex25	11	108153402	108153641	0.24	1	28.33	NM_000051.3_exon_24_0_chr11_108153437_f	108153436	108153606	NM_000051.3_cds_24_0_chr11_108153437_f	108153436	108153606
ATM_ex26	11	108154927	108155226	0.3	1	35	NM_000051.3_exon_25_0_chr11_108154954_f	108154953	108155200	NM_000051.3_cds_25_0_chr11_108154954_f	108154953	108155200
ATM_ex27	11	108158265	108158504	0.24	1	34.17	NM_000051.3_exon_26_0_chr11_108158327_f	108158326	108158442	NM_000051.3_cds_26_0_chr11_108158327_f	108158326	108158442
ATM_ex28	11	108159647	108159886	0.24	0.807547	31.67	NM_000051.3_exon_27_0_chr11_108159704_f	108159703	108159830	NM_000051.3_cds_27_0_chr11_108159704_f	108159703	108159830
ATM_ex29	11	108160279	108160578	0.3	1	31	NM_000051.3_exon_28_0_chr11_108160329_f	108160328	108160528	NM_000051.3_cds_28_0_chr11_108160329_f	108160328	108160528
ATM_ex30	11	108163313	108163552	0.24	1	39.17	NM_000051.3_exon_29_0_chr11_108163346_f	108163345	108163520	NM_000051.3_cds_29_0_chr11_108163346_f	108163345	108163520
ATM_ex31	11	108164002	108164241	0.24	1	28.33	NM_000051.3_exon_30_0_chr11_108164040_f	108164039	108164204	NM_000051.3_cds_30_0_chr11_108164040_f	108164039	108164204
ATM_ex32	11	108165600	108165839	0.24	1	35	NM_000051.3_exon_31_0_chr11_108165654_f	108165653	108165786	NM_000051.3_cds_31_0_chr11_108165654_f	108165653	108165786
ATM_ex33	11	108167942	108168181	0.24	1	33.33	NM_000051.3_exon_32_0_chr11_108168014_f	108168013	108168109	NM_000051.3_cds_32_0_chr11_108168014_f	108168013	108168109
ATM_ex34	11	108170407	108170646	0.24	1	36.25	NM_000051.3_exon_33_0_chr11_108170441_f	108170440	108170612	NM_000051.3_cds_33_0_chr11_108170441_f	108170440	108170612
ATM_ex35	11	108172326	108172565	0.24	1	34.17	NM_000051.3_exon_34_0_chr11_108172375_f	108172374	108172516	NM_000051.3_cds_34_0_chr11_108172375_f	108172374	108172516
ATM_ex36	11	108173548	108173787	0.24	1	32.5	NM_000051.3_exon_35_0_chr11_108173580_f	108173579	108173756	NM_000051.3_cds_35_0_chr11_108173580_f	108173579	108173756
ATM_ex37	11	108175371	108175610	0.24	1	36.67	NM_000051.3_exon_36_0_chr11_108175402_f	108175401	108175579	NM_000051.3_cds_36_0_chr11_108175402_f	108175401	108175579
ATM_ex38	11	108178548	108178787	0.24	1	38.33	NM_000051.3_exon_37_0_chr11_108178624_f	108178623	108178711	NM_000051.3_cds_37_0_chr11_108178624_f	108178623	108178711
ATM_ex39	11	108180845	108181084	0.24	1	31.25	NM_000051.3_exon_38_0_chr11_108180887_f	108180886	108181042	NM_000051.3_cds_38_0_chr11_108180887_f	108180886	108181042
ATM_ex40	11	108183062	108183301	0.24	1	31.25	NM_000051.3_exon_39_0_chr11_108183138_f	108183137	108183225	NM_000051.3_cds_39_0_chr11_108183138_f	108183137	108183225
ATM_ex41-42	11	108186474	108186908	0.435	1	36.78	NM_000051.3_exon_40_0_chr11_108186550_f;NM_000051.3_exon_41_0_chr11_108186738_f	108186549;108186737	108186638;108186840	NM_000051.3_cds_40_0_chr11_108186550_f;NM_000051.3_cds_41_0_chr11_108186738_f	108186549;108186737	108186638;108186840
ATM_ex43	11	108188054	108188293	0.24	1	36.25	NM_000051.3_exon_42_0_chr11_108188100_f	108188099	108188248	NM_000051.3_cds_42_0_chr11_108188100_f	108188099	108188248
ATM_ex44	11	108190613	108190852	0.24	1	30.42	NM_000051.3_exon_43_0_chr11_108190681_f	108190680	108190785	NM_000051.3_cds_43_0_chr11_108190681_f	108190680	108190785
ATM_ex45	11	108191968	108192207	0.24	1	40.42	NM_000051.3_exon_44_0_chr11_108192028_f	108192027	108192147	NM_000051.3_cds_44_0_chr11_108192028_f	108192027	108192147
ATM_ex46	11	108196004	108196303	0.3	1	39.33	NM_000051.3_exon_45_0_chr11_108196037_f	108196036	108196271	NM_000051.3_cds_45_0_chr11_108196037_f	108196036	108196271
ATM_ex47	11	108196749	108196988	0.24	1	39.58	NM_000051.3_exon_46_0_chr11_108196785_f	108196784	108196952	NM_000051.3_cds_46_0_chr11_108196785_f	108196784	108196952
ATM_ex48	11	108198309	108198548	0.24	1	38.33	NM_000051.3_exon_47_0_chr11_108198372_f	108198371	108198485	NM_000051.3_cds_47_0_chr11_108198372_f	108198371	108198485
ATM_ex49	11	108199707	108200006	0.3	1	34.67	NM_000051.3_exon_48_0_chr11_108199748_f	108199747	108199965	NM_000051.3_cds_48_0_chr11_108199748_f	108199747	108199965
ATM_ex50	11	108200895	108201194	0.3	1	39	NM_000051.3_exon_49_0_chr11_108200941_f	108200940	108201148	NM_000051.3_cds_49_0_chr11_108200941_f	108200940	108201148
ATM_ex51	11	108202108	108202347	0.24	1	30.42	NM_000051.3_exon_50_0_chr11_108202171_f	108202170	108202284	NM_000051.3_cds_50_0_chr11_108202171_f	108202170	108202284
ATM_ex52	11	108202565	108202804	0.24	1	34.17	NM_000051.3_exon_51_0_chr11_108202606_f	108202605	108202764	NM_000051.3_cds_51_0_chr11_108202606_f	108202605	108202764
ATM_ex53	11	108203438	108203677	0.24	1	33.75	NM_000051.3_exon_52_0_chr11_108203489_f	108203488	108203627	NM_000051.3_cds_52_0_chr11_108203489_f	108203488	108203627
ATM_ex54	11	108204534	108204773	0.24	1	29.17	NM_000051.3_exon_53_0_chr11_108204613_f	108204612	108204695	NM_000051.3_cds_53_0_chr11_108204613_f	108204612	108204695
ATM_ex55	11	108205646	108205885	0.24	1	38.33	NM_000051.3_exon_54_0_chr11_108205696_f	108205695	108205836	NM_000051.3_cds_54_0_chr11_108205696_f	108205695	108205836
ATM_ex56	11	108206510	108206749	0.24	1	35	NM_000051.3_exon_55_0_chr11_108206572_f	108206571	108206688	NM_000051.3_cds_55_0_chr11_108206572_f	108206571	108206688
ATM_ex57	11	108213904	108214143	0.24	1	37.5	NM_000051.3_exon_56_0_chr11_108213949_f	108213948	108214098	NM_000051.3_cds_56_0_chr11_108213949_f	108213948	108214098
ATM_ex58	11	108216433	108216672	0.24	1	32.92	NM_000051.3_exon_57_0_chr11_108216470_f	108216469	108216635	NM_000051.3_cds_57_0_chr11_108216470_f	108216469	108216635
ATM_ex59	11	108217929	108218168	0.24	1	30.83	NM_000051.3_exon_58_0_chr11_108218006_f	108218005	108218092	NM_000051.3_cds_58_0_chr11_108218006_f	108218005	108218092
ATM_ex60	11	108224430	108224669	0.24	1	40	NM_000051.3_exon_59_0_chr11_108224493_f	108224492	108224607	NM_000051.3_cds_59_0_chr11_108224493_f	108224492	108224607
ATM_ex61	11	108225480	108225659	0.18	1	33.89	NM_000051.3_exon_60_0_chr11_108225538_f	108225537	108225601	NM_000051.3_cds_60_0_chr11_108225538_f	108225537	108225601
ATM_ex62	11	108235757	108235996	0.24	1	37.08	NM_000051.3_exon_61_0_chr11_108235809_f	108235808	108235945	NM_000051.3_cds_61_0_chr11_108235809_f	108235808	108235945
ATM_ex63	11	108236024	108236263	0.24	1	42.08	NM_000051.3_exon_62_0_chr11_108236052_f	108236051	108239826	NM_000051.3_cds_62_0_chr11_108236052_f	108236051	108236235
BRCA2_ex02	13	32890541	32890720	0.18	1	32.78	NM_000059.3_exon_1_0_chr13_32890559_f	32890558	32890664	NM_000059.3_cds_1_0_chr13_32890598_f	32890597	32890664
BRCA2_ex03	13	32893188	32893487	0.3	1	34.33	NM_000059.3_exon_2_0_chr13_32893214_f	32893213	32893462	NM_000059.3_cds_2_0_chr13_32893214_f	32893213	32893462
BRCA2_ex04	13	32899147	32899386	0.24	1	29.58	NM_000059.3_exon_3_0_chr13_32899213_f	32899212	32899321	NM_000059.3_cds_3_0_chr13_32899213_f	32899212	32899321
BRCA2_ex05-06	13	32900173	32900488	0.316	1	29.11	NM_000059.3_exon_4_0_chr13_32900238_f;NM_000059.3_exon_5_0_chr13_32900379_f	32900237;32900378	32900287;32900419	NM_000059.3_cds_4_0_chr13_32900238_f;NM_000059.3_cds_5_0_chr13_32900379_f	32900237;32900378	32900287;32900419
BRCA2_ex07	13	32900573	32900812	0.24	1	36.67	NM_000059.3_exon_6_0_chr13_32900636_f	32900635	32900750	NM_000059.3_cds_6_0_chr13_32900636_f	32900635	32900750
BRCA2_ex08	13	32903515	32903694	0.18	1	27.78	NM_000059.3_exon_7_0_chr13_32903580_f	32903579	32903629	NM_000059.3_cds_7_0_chr13_32903580_f	32903579	32903629
BRCA2_ex09	13	32904992	32905231	0.24	1	30.42	NM_000059.3_exon_8_0_chr13_32905056_f	32905055	32905167	NM_000059.3_cds_8_0_chr13_32905056_f	32905055	32905167
BRCA2_ex10	13	32906367	32907566	1.2	1	34.33	NM_000059.3_exon_9_0_chr13_32906409_f	32906408	32907524	NM_000059.3_cds_9_0_chr13_32906409_f	32906408	32907524
BRCA2_ex11	13	32910348	32915387	5.04	1	33.45	NM_000059.3_exon_10_0_chr13_32910402_f	32910401	32915333	NM_000059.3_cds_10_0_chr13_32910402_f	32910401	32915333
BRCA2_ex12	13	32918623	32918862	0.24	1	28.33	NM_000059.3_exon_11_0_chr13_32918695_f	32918694	32918790	NM_000059.3_cds_11_0_chr13_32918695_f	32918694	32918790
BRCA2_ex13	13	32920909	32921088	0.18	1	28.89	NM_000059.3_exon_12_0_chr13_32920964_f	32920963	32921033	NM_000059.3_cds_12_0_chr13_32920964_f	32920963	32921033
BRCA2_ex14	13	32928972	32929451	0.48	1	34.17	NM_000059.3_exon_13_0_chr13_32928998_f	32928997	32929425	NM_000059.3_cds_13_0_chr13_32928998_f	32928997	32929425
BRCA2_ex15	13	32930536	32930775	0.24	1	40.42	NM_000059.3_exon_14_0_chr13_32930565_f	32930564	32930746	NM_000059.3_cds_14_0_chr13_32930565_f	32930564	32930746
BRCA2_ex16	13	32931853	32932092	0.24	1	35.42	NM_000059.3_exon_15_0_chr13_32931879_f	32931878	32932066	NM_000059.3_cds_15_0_chr13_32931879_f	32931878	32932066
BRCA2_ex17	13	32936625	32936864	0.24	1	35.83	NM_000059.3_exon_16_0_chr13_32936660_f	32936659	32936830	NM_000059.3_cds_16_0_chr13_32936660_f	32936659	32936830
BRCA2_ex18	13	32937283	32937702	0.42	1	38.33	NM_000059.3_exon_17_0_chr13_32937316_f	32937315	32937670	NM_000059.3_cds_17_0_chr13_32937316_f	32937315	32937670
BRCA2_ex19	13	32944497	32944736	0.24	1	35.42	NM_000059.3_exon_18_0_chr13_32944539_f	32944538	32944694	NM_000059.3_cds_18_0_chr13_32944539_f	32944538	32944694
BRCA2_ex20	13	32945045	32945284	0.24	1	33.33	NM_000059.3_exon_19_0_chr13_32945093_f	32945092	32945237	NM_000059.3_cds_19_0_chr13_32945093_f	32945092	32945237
BRCA2_ex21	13	32950748	32950987	0.24	1	37.5	NM_000059.3_exon_20_0_chr13_32950807_f	32950806	32950928	NM_000059.3_cds_20_0_chr13_32950807_f	32950806	32950928
BRCA2_ex22	13	32953403	32953702	0.3	1	33.67	NM_000059.3_exon_21_0_chr13_32953454_f	32953453	32953652	NM_000059.3_cds_21_0_chr13_32953454_f	32953453	32953652
BRCA2_ex23	13	32953849	32954088	0.24	1	32.92	NM_000059.3_exon_22_0_chr13_32953887_f	32953886	32954050	NM_000059.3_cds_22_0_chr13_32953887_f	32953886	32954050
BRCA2_ex24	13	32954093	32954332	0.24	1	32.08	NM_000059.3_exon_23_0_chr13_32954144_f	32954143	32954282	NM_000059.3_cds_23_0_chr13_32954144_f	32954143	32954282
BRCA2_ex25	13	32968798	32969097	0.3	1	37.67	NM_000059.3_exon_24_0_chr13_32968826_f	32968825	32969070	NM_000059.3_cds_24_0_chr13_32968826_f	32968825	32969070
BRCA2_ex26	13	32970988	32971227	0.24	1	36.67	NM_000059.3_exon_25_0_chr13_32971035_f	32971034	32971181	NM_000059.3_cds_25_0_chr13_32971035_f	32971034	32971181
BRCA2_ex27	13	32972273	32972932	0.66	1	38.48	NM_000059.3_exon_26_0_chr13_32972299_f	32972298	32973809	NM_000059.3_cds_26_0_chr13_32972299_f	32972298	32972907
PALB2_ex13	16	23614735	23615034	0.3	1	41	NM_024675.3_exon_0_0_chr16_23614483_r	23614482	23614990	NM_024675.3_cds_0_0_chr16_23614780_r	23614779	23614990
PALB2_ex12	16	23619139	23619378	0.24	1	47.92	NM_024675.3_exon_1_0_chr16_23619185_r	23619184	23619333	NM_024675.3_cds_1_0_chr16_23619185_r	23619184	23619333
PALB2_ex11	16	23625249	23625488	0.24	1	35.42	NM_024675.3_exon_2_0_chr16_23625325_r	23625324	23625412	NM_024675.3_cds_2_0_chr16_23625325_r	23625324	23625412
PALB2_ex10	16	23632621	23632860	0.24	1	40	NM_024675.3_exon_3_0_chr16_23632683_r	23632682	23632799	NM_024675.3_cds_3_0_chr16_23632683_r	23632682	23632799
PALB2_ex09	16	23634251	23634490	0.24	1	39.58	NM_024675.3_exon_4_0_chr16_23634290_r	23634289	23634451	NM_024675.3_cds_4_0_chr16_23634290_r	23634289	23634451
PALB2_ex08	16	23635253	23635492	0.24	1	35	NM_024675.3_exon_5_0_chr16_23635330_r	23635329	23635415	NM_024675.3_cds_5_0_chr16_23635330_r	23635329	23635415
PALB2_ex07	16	23637518	23637757	0.24	1	46.25	NM_024675.3_exon_6_0_chr16_23637557_r	23637556	23637718	NM_024675.3_cds_6_0_chr16_23637557_r	23637556	23637718
PALB2_ex06	16	23640441	23640680	0.24	1	37.08	NM_024675.3_exon_7_0_chr16_23640525_r	23640524	23640596	NM_024675.3_cds_7_0_chr16_23640525_r	23640524	23640596
PALB2_ex05	16	23640926	23641825	0.9	1	43.22	NM_024675.3_exon_8_0_chr16_23640961_r	23640960	23641790	NM_024675.3_cds_8_0_chr16_23640961_r	23640960	23641790
PALB2_ex04	16	23646139	23647698	1.56	1	39.36	NM_024675.3_exon_9_0_chr16_23646183_r	23646182	23647655	NM_024675.3_cds_9_0_chr16_23646183_r	23646182	23647655
PALB2_ex02-03	16	23649102	23649510	0.409	1	37.9	NM_024675.3_exon_10_0_chr16_23649171_r;NM_024675.3_exon_11_0_chr16_23649391_r	23649170;23649390	23649273;23649450	NM_024675.3_cds_10_0_chr16_23649171_r;NM_024675.3_cds_11_0_chr16_23649391_r	23649170;23649390	23649273;23649450
PALB2_ex01	16	23652365	23652544	0.18	1	67.78	NM_024675.3_exon_12_0_chr16_23652431_r	23652430	23652678	NM_024675.3_cds_12_0_chr16_23652431_r	23652430	23652478
CDH1_ex01	16	68771253	68771494	0.242	1	72.73	NM_004360.4_exon_0_0_chr16_68771193_f	68771192	68771366	NM_004360.4_cds_0_0_chr16_68771319_f	68771318	68771366
CDH1_ex02	16	68772137	68772376	0.24	1	67.5	NM_004360.4_exon_1_0_chr16_68772200_f	68772199	68772314	NM_004360.4_cds_1_0_chr16_68772200_f	68772199	68772314
CDH1_ex03	16	68835535	68835834	0.3	1	48.67	NM_004360.4_exon_2_0_chr16_68835573_f	68835572	68835796	NM_004360.4_cds_2_0_chr16_68835573_f	68835572	68835796
CDH1_ex04	16	68842279	68842518	0.24	1	45.42	NM_004360.4_exon_3_0_chr16_68842327_f	68842326	68842470	NM_004360.4_cds_3_0_chr16_68842327_f	68842326	68842470
CDH1_ex05	16	68842554	68842793	0.24	1	42.5	NM_004360.4_exon_4_0_chr16_68842596_f	68842595	68842751	NM_004360.4_cds_4_0_chr16_68842596_f	68842595	68842751
CDH1_ex06	16	68844052	68844291	0.24	1	45.83	NM_004360.4_exon_5_0_chr16_68844100_f	68844099	68844244	NM_004360.4_cds_5_0_chr16_68844100_f	68844099	68844244
CDH1_ex07	16	68845555	68845794	0.24	1	52.92	NM_004360.4_exon_6_0_chr16_68845587_f	68845586	68845762	NM_004360.4_cds_6_0_chr16_68845587_f	68845586	68845762
CDH1_ex08	16	68845982	68846221	0.24	1	47.92	NM_004360.4_exon_7_0_chr16_68846038_f	68846037	68846166	NM_004360.4_cds_7_0_chr16_68846038_f	68846037	68846166
CDH1_ex09	16	68847191	68847490	0.3	1	47	NM_004360.4_exon_8_0_chr16_68847216_f	68847215	68847398	NM_004360.4_cds_8_0_chr16_68847216_f	68847215	68847398
CDH1_ex10	16	68849390	68849689	0.3	1	48.33	NM_004360.4_exon_9_0_chr16_68849418_f	68849417	68849662	NM_004360.4_cds_9_0_chr16_68849418_f	68849417	68849662
CDH1_ex11	16	68853136	68853375	0.24	1	52.08	NM_004360.4_exon_10_0_chr16_68853183_f	68853182	68853328	NM_004360.4_cds_10_0_chr16_68853183_f	68853182	68853328
CDH1_ex12	16	68855866	68856165	0.3	1	47	NM_004360.4_exon_11_0_chr16_68855904_f	68855903	68856128	NM_004360.4_cds_11_0_chr16_68855904_f	68855903	68856128
CDH1_ex13	16	68857266	68857565	0.3	1	47	NM_004360.4_exon_12_0_chr16_68857302_f	68857301	68857529	NM_004360.4_cds_12_0_chr16_68857302_f	68857301	68857529
CDH1_ex14	16	68862022	68862261	0.24	1	50.83	NM_004360.4_exon_13_0_chr16_68862077_f	68862076	68862207	NM_004360.4_cds_13_0_chr16_68862077_f	68862076	68862207
CDH1_ex15	16	68863509	68863748	0.24	1	48.33	NM_004360.4_exon_14_0_chr16_68863557_f	68863556	68863700	NM_004360.4_cds_14_0_chr16_68863557_f	68863556	68863700
CDH1_ex16	16	68867148	68867447	0.3	1	53	NM_004360.4_exon_15_0_chr16_68867193_f	68867192	68869445	NM_004360.4_cds_15_0_chr16_68867193_f	68867192	68867402
TP53_ex11	17	7572848	7573087	0.24	1	52.5	NM_000546.5_exon_0_0_chr17_7571720_r	7571719	7573008	NM_000546.5_cds_0_0_chr17_7572927_r	7572926	7573008
TP53_ex10	17	7573860	7574099	0.24	1	56.25	NM_000546.5_exon_1_0_chr17_7573927_r	7573926	7574033	NM_000546.5_cds_1_0_chr17_7573927_r	7573926	7574033
TP53_ex08-09	17	7576770	7577206	0.437	1	50.34	NM_000546.5_exon_2_0_chr17_7576853_r;NM_000546.5_exon_3_0_chr17_7577019_r	7576852;7577018	7576926;7577155	NM_000546.5_cds_2_0_chr17_7576853_r;NM_000546.5_cds_3_0_chr17_7577019_r	7576852;7577018	7576926;7577155
TP53_ex07	17	7577434	7577673	0.24	1	59.17	NM_000546.5_exon_4_0_chr17_7577499_r	7577498	7577608	NM_000546.5_cds_4_0_chr17_7577499_r	7577498	7577608
TP53_ex06	17	7578094	7578333	0.24	1	55.83	NM_000546.5_exon_5_0_chr17_7578177_r	7578176	7578289	NM_000546.5_cds_5_0_chr17_7578177_r	7578176	7578289
TP53_ex05	17	7578343	7578582	0.24	1	60.83	NM_000546.5_exon_6_0_chr17_7578371_r	7578370	7578554	NM_000546.5_cds_6_0_chr17_7578371_r	7578370	7578554
TP53_ex02-04	17	7579271	7579995	0.725	1	58.76	NM_000546.5_exon_7_0_chr17_7579312_r;NM_000546.5_exon_8_0_chr17_7579700_r;NM_000546.5_exon_9_0_chr17_7579839_r	7579311;7579699;7579838	7579590;7579721;7579940	NM_000546.5_cds_7_0_chr17_7579312_r;NM_000546.5_cds_8_0_chr17_7579700_r;NM_000546.5_cds_8_0_chr17_7579700_r	7579311;7579699;7579838	7579590;7579721;7579912
RAD51D_ex10	17	33427894	33428133	0.24	1	50.83	NM_002878.3_exon_0_0_chr17_33426811_r	33426810	33428055	NM_002878.3_cds_0_0_chr17_33427972_r	33427971	33428055
RAD51D_ex09	17	33428182	33428421	0.24	1	59.17	NM_002878.3_exon_1_0_chr17_33428220_r	33428219	33428384	NM_002878.3_cds_1_0_chr17_33428220_r	33428219	33428384
RAD51D_ex07-08	17	33430188	33430637	0.45	1	56.44	NM_002878.3_exon_2_0_chr17_33430273_r;NM_002878.3_exon_3_0_chr17_33430473_r	33430272;33430472	33430343;33430563	NM_002878.3_cds_2_0_chr17_33430273_r;NM_002878.3_cds_3_0_chr17_33430473_r	33430272;33430472	33430343;33430563
RAD51D_ex06	17	33433095	33433572	0.478	1	49.58	NM_002878.3_exon_4_0_chr17_33433405_r	33433404	33433500	NM_002878.3_cds_4_0_chr17_33433405_r	33433404	33433500
RAD51D_ex05	17	33433954	33434193	0.24	1	53.33	NM_002878.3_exon_5_0_chr17_33434007_r	33434006	33434141	NM_002878.3_cds_5_0_chr17_33434007_r	33434006	33434141
RAD51D_ex04	17	33434306	33434545	0.24	1	49.17	NM_002878.3_exon_6_0_chr17_33434385_r	33434384	33434466	NM_002878.3_cds_6_0_chr17_33434385_r	33434384	33434466
RAD51D_ex03	17	33445459	33445698	0.24	1	60	NM_002878.3_exon_7_0_chr17_33445520_r	33445519	33445638	NM_002878.3_cds_7_0_chr17_33445520_r	33445519	33445638
RAD51D_ex02	17	33446071	33446250	0.18	1	48.89	NM_002878.3_exon_8_0_chr17_33446130_r	33446129	33446191	NM_002878.3_cds_8_0_chr17_33446130_r	33446129	33446191
BRCA1_ex23	17	41197637	41197876	0.24	1	54.58	NM_007294.3_exon_0_0_chr17_41196312_r	41196311	41197819	NM_007294.3_cds_0_0_chr17_41197695_r	41197694	41197819
BRCA1_ex22	17	41199600	41199779	0.18	1	50	NM_007294.3_exon_1_0_chr17_41199660_r	41199659	41199720	NM_007294.3_cds_1_0_chr17_41199660_r	41199659	41199720
BRCA1_ex21	17	41201055	41201294	0.24	1	47.5	NM_007294.3_exon_2_0_chr17_41201138_r	41201137	41201211	NM_007294.3_cds_2_0_chr17_41201138_r	41201137	41201211
BRCA1_ex20	17	41203017	41203196	0.18	1	48.33	NM_007294.3_exon_3_0_chr17_41203080_r	41203079	41203134	NM_007294.3_cds_3_0_chr17_41203080_r	41203079	41203134
BRCA1_ex19	17	41208991	41209230	0.24	1	47.5	NM_007294.3_exon_4_0_chr17_41209069_r	41209068	41209152	NM_007294.3_cds_4_0_chr17_41209069_r	41209068	41209152
BRCA1_ex18	17	41215280	41215459	0.18	1	35.56	NM_007294.3_exon_5_0_chr17_41215350_r	41215349	41215390	NM_007294.3_cds_5_0_chr17_41215350_r	41215349	41215390
BRCA1_ex17	17	41215810	41216049	0.24	1	38.33	NM_007294.3_exon_6_0_chr17_41215891_r	41215890	41215968	NM_007294.3_cds_6_0_chr17_41215891_r	41215890	41215968
BRCA1_ex16	17	41219549	41219788	0.24	1	39.58	NM_007294.3_exon_7_0_chr17_41219625_r	41219624	41219712	NM_007294.3_cds_7_0_chr17_41219625_r	41219624	41219712
BRCA1_ex15	17	41222890	41223309	0.42	1	44.29	NM_007294.3_exon_8_0_chr17_41222945_r	41222944	41223255	NM_007294.3_cds_8_0_chr17_41222945_r	41222944	41223255
BRCA1_ex14	17	41226293	41226592	0.3	1	42.33	NM_007294.3_exon_9_0_chr17_41226348_r	41226347	41226538	NM_007294.3_cds_9_0_chr17_41226348_r	41226347	41226538
BRCA1_ex13	17	41228448	41228687	0.24	1	35	NM_007294.3_exon_10_0_chr17_41228505_r	41228504	41228631	NM_007294.3_cds_10_0_chr17_41228505_r	41228504	41228631
BRCA1_ex12	17	41234387	41234626	0.24	1	43.75	NM_007294.3_exon_11_0_chr17_41234421_r	41234420	41234592	NM_007294.3_cds_11_0_chr17_41234421_r	41234420	41234592
BRCA1_ex11	17	41242885	41243124	0.24	1	43.33	NM_007294.3_exon_12_0_chr17_41242961_r	41242960	41243049	NM_007294.3_cds_12_0_chr17_41242961_r	41242960	41243049
BRCA1_ex10	17	41243425	41246904	3.48	1	38.91	NM_007294.3_exon_13_0_chr17_41243452_r	41243451	41246877	NM_007294.3_cds_13_0_chr17_41243452_r	41243451	41246877
BRCA1_ex09	17	41247781	41248020	0.24	1	37.92	NM_007294.3_exon_14_0_chr17_41247863_r	41247862	41247939	NM_007294.3_cds_14_0_chr17_41247863_r	41247862	41247939
BRCA1_ex08	17	41249194	41249373	0.18	1	28.89	NM_007294.3_exon_15_0_chr17_41249261_r	41249260	41249306	NM_007294.3_cds_15_0_chr17_41249261_r	41249260	41249306
BRCA1_ex07	17	41251725	41251964	0.24	1	40.42	NM_007294.3_exon_16_0_chr17_41251792_r	41251791	41251897	NM_007294.3_cds_16_0_chr17_41251792_r	41251791	41251897
BRCA1_ex06	17	41256089	41256328	0.24	1	32.5	NM_007294.3_exon_17_0_chr17_41256139_r	41256138	41256278	NM_007294.3_cds_17_0_chr17_41256139_r	41256138	41256278
BRCA1_ex05	17	41256809	41257048	0.24	1	35.42	NM_007294.3_exon_18_0_chr17_41256885_r	41256884	41256973	NM_007294.3_cds_18_0_chr17_41256885_r	41256884	41256973
BRCA1_ex04	17	41258392	41258631	0.24	1	31.25	NM_007294.3_exon_19_0_chr17_41258473_r	41258472	41258550	NM_007294.3_cds_19_0_chr17_41258473_r	41258472	41258550
BRCA1_ex03	17	41267680	41267859	0.18	1	36.67	NM_007294.3_exon_20_0_chr17_41267743_r	41267742	41267796	NM_007294.3_cds_20_0_chr17_41267743_r	41267742	41267796
BRCA1_ex02	17	41275954	41276193	0.24	1	31.25	NM_007294.3_exon_21_0_chr17_41276034_r	41276033	41276132	NM_007294.3_cds_21_0_chr17_41276034_r	41276033	41276113
BRCA1_ex01	17	41277040	41277254	0.215	1	58.6	NM_007294.3_exon_22_0_chr17_41277288_r	41277287	41277500
RAD51C_ex01	17	56769957	56770196	0.24	1	61.67	NM_058216.2_exon_0_0_chr17_56769934_f	56769933	56770149	NM_058216.2_cds_0_0_chr17_56770005_f	56770004	56770149
RAD51C_ex02	17	56772243	56772602	0.36	1	36.67	NM_058216.2_exon_1_0_chr17_56772292_f	56772291	56772550	NM_058216.2_cds_1_0_chr17_56772292_f	56772291	56772550
RAD51C_ex03	17	56774017	56774256	0.24	1	39.58	NM_058216.2_exon_2_0_chr17_56774054_f	56774053	56774220	NM_058216.2_cds_2_0_chr17_56774054_f	56774053	56774220
RAD51C_ex04	17	56780504	56780743	0.24	1	34.58	NM_058216.2_exon_3_0_chr17_56780557_f	56780556	56780690	NM_058216.2_cds_3_0_chr17_56780557_f	56780556	56780690
RAD51C_ex05	17	56787166	56787405	0.24	1	32.92	NM_058216.2_exon_4_0_chr17_56787220_f	56787219	56787351	NM_058216.2_cds_4_0_chr17_56787220_f	56787219	56787351
RAD51C_ex06	17	56798050	56798229	0.18	1	30	NM_058216.2_exon_5_0_chr17_56798107_f	56798106	56798173	NM_058216.2_cds_5_0_chr17_56798107_f	56798106	56798173
RAD51C_ex07	17	56801341	56801520	0.18	1	37.22	NM_058216.2_exon_6_0_chr17_56801401_f	56801400	56801461	NM_058216.2_cds_6_0_chr17_56801401_f	56801400	56801461
RAD51C_ex08	17	56809784	56809963	0.18	1	32.78	NM_058216.2_exon_7_0_chr17_56809845_f	56809844	56809905	NM_058216.2_cds_7_0_chr17_56809845_f	56809844	56809905
RAD51C_ex09	17	56811411	56811650	0.24	1	34.58	NM_058216.2_exon_8_0_chr17_56811479_f	56811478	56811703	NM_058216.2_cds_8_0_chr17_56811479_f	56811478	56811583
BRIP1_ex20	17	59760629	59761528	0.9	1	35.11	NM_032043.2_exon_0_0_chr17_59756547_r	59756546	59761501	NM_032043.2_cds_0_0_chr17_59760657_r	59760656	59761501
BRIP1_ex19	17	59763152	59763571	0.42	1	36.67	NM_032043.2_exon_1_0_chr17_59763197_r	59763196	59763526	NM_032043.2_cds_1_0_chr17_59763197_r	59763196	59763526
BRIP1_ex18	17	59770712	59770951	0.24	1	33.75	NM_032043.2_exon_2_0_chr17_59770791_r	59770790	59770873	NM_032043.2_cds_2_0_chr17_59770791_r	59770790	59770873
BRIP1_ex17	17	59793248	59793487	0.24	1	31.25	NM_032043.2_exon_3_0_chr17_59793312_r	59793311	59793424	NM_032043.2_cds_3_0_chr17_59793312_r	59793311	59793424
BRIP1_ex16	17	59820315	59820554	0.24	1	36.67	NM_032043.2_exon_4_0_chr17_59820374_r	59820373	59820495	NM_032043.2_cds_4_0_chr17_59820374_r	59820373	59820495
BRIP1_ex15	17	59821753	59821992	0.24	1	33.75	NM_032043.2_exon_5_0_chr17_59821793_r	59821792	59821952	NM_032043.2_cds_5_0_chr17_59821793_r	59821792	59821952
BRIP1_ex14	17	59853723	59853962	0.24	1	39.58	NM_032043.2_exon_6_0_chr17_59853762_r	59853761	59853923	NM_032043.2_cds_6_0_chr17_59853762_r	59853761	59853923
BRIP1_ex13	17	59857572	59857811	0.24	1	32.5	NM_032043.2_exon_7_0_chr17_59857622_r	59857621	59857762	NM_032043.2_cds_7_0_chr17_59857622_r	59857621	59857762
BRIP1_ex12	17	59858164	59858403	0.24	1	35	NM_032043.2_exon_8_0_chr17_59858201_r	59858200	59858366	NM_032043.2_cds_8_0_chr17_59858201_r	59858200	59858366
BRIP1_ex11	17	59861588	59861827	0.24	1	33.33	NM_032043.2_exon_9_0_chr17_59861631_r	59861630	59861785	NM_032043.2_cds_9_0_chr17_59861631_r	59861630	59861785
BRIP1_ex10	17	59870904	59871143	0.24	1	32.5	NM_032043.2_exon_10_0_chr17_59870958_r	59870957	59871090	NM_032043.2_cds_10_0_chr17_59870958_r	59870957	59871090
BRIP1_ex09	17	59876411	59876710	0.3	1	35	NM_032043.2_exon_11_0_chr17_59876461_r	59876460	59876660	NM_032043.2_cds_11_0_chr17_59876461_r	59876460	59876660
BRIP1_ex08	17	59878575	59878874	0.3	1	37.67	NM_032043.2_exon_12_0_chr17_59878614_r	59878613	59878835	NM_032043.2_cds_12_0_chr17_59878614_r	59878613	59878835
BRIP1_ex07	17	59885793	59886152	0.36	1	40.83	NM_032043.2_exon_13_0_chr17_59885828_r	59885827	59886118	NM_032043.2_cds_13_0_chr17_59885828_r	59885827	59886118
BRIP1_ex06	17	59924402	59924641	0.24	1	34.17	NM_032043.2_exon_14_0_chr17_59924462_r	59924461	59924581	NM_032043.2_cds_14_0_chr17_59924462_r	59924461	59924581
BRIP1_ex05	17	59926434	59926673	0.24	1	34.58	NM_032043.2_exon_15_0_chr17_59926490_r	59926489	59926617	NM_032043.2_cds_15_0_chr17_59926490_r	59926489	59926617
BRIP1_ex04	17	59934386	59934625	0.24	1	36.25	NM_032043.2_exon_16_0_chr17_59934419_r	59934418	59934592	NM_032043.2_cds_16_0_chr17_59934419_r	59934418	59934592
BRIP1_ex03	17	59937093	59937332	0.24	1	35.42	NM_032043.2_exon_17_0_chr17_59937157_r	59937156	59937268	NM_032043.2_cds_17_0_chr17_59937157_r	59937156	59937268
BRIP1_ex02	17	59938734	59938973	0.24	1	32.92	NM_032043.2_exon_18_0_chr17_59938808_r	59938807	59938930	NM_032043.2_cds_18_0_chr17_59938808_r	59938807	59938900
STK11_ex01	19	1206878	1207237	0.36	1	63.89	NM_000455.4_exon_0_0_chr19_1205798_f	1205797	1207202	NM_000455.4_cds_0_0_chr19_1206913_f	1206912	1207202
STK11_ex02	19	1218338	1218577	0.24	1	59.17	NM_000455.4_exon_1_0_chr19_1218416_f	1218415	1218499	NM_000455.4_cds_1_0_chr19_1218416_f	1218415	1218499
STK11_ex03	19	1219248	1219487	0.24	1	69.58	NM_000455.4_exon_2_0_chr19_1219323_f	1219322	1219412	NM_000455.4_cds_2_0_chr19_1219323_f	1219322	1219412
STK11_ex04-05	19	1220318	1220767	0.45	1	69.11	NM_000455.4_exon_3_0_chr19_1220372_f;NM_000455.4_exon_4_0_chr19_1220580_f	1220371;1220579	1220504;1220716	NM_000455.4_cds_3_0_chr19_1220372_f;NM_000455.4_cds_4_0_chr19_1220580_f	1220371;1220579	1220504;1220716
STK11_ex06	19	1221156	1221395	0.24	1	59.58	NM_000455.4_exon_5_0_chr19_1221212_f	1221211	1221339	NM_000455.4_cds_5_0_chr19_1221212_f	1221211	1221339
STK11_ex07	19	1221887	1222066	0.18	1	68.33	NM_000455.4_exon_6_0_chr19_1221948_f	1221947	1222005	NM_000455.4_cds_6_0_chr19_1221948_f	1221947	1222005
STK11_ex08	19	1222958	1223197	0.24	1	64.17	NM_000455.4_exon_7_0_chr19_1222984_f	1222983	1223171	NM_000455.4_cds_7_0_chr19_1222984_f	1222983	1223171
STK11_ex09	19	1226400	1226699	0.3	1	71.33	NM_000455.4_exon_8_0_chr19_1226453_f	1226452	1226662	NM_000455.4_cds_8_0_chr19_1226453_f	1226452	1226646
CHEK2_ex15	22	29083810	29084049	0.24	0.648481	43.33	NM_007194.3_exon_0_0_chr22_29083731_r	29083730	29083974	NM_007194.3_cds_0_0_chr22_29083885_r	29083884	29083974
CHEK2_ex13	22	29089943	29090182	0.24	0.723492	46.25	NM_007194.3_exon_2_0_chr22_29090020_r	29090019	29090105	NM_007194.3_cds_2_0_chr22_29090020_r	29090019	29090105
CHEK2_ex12	22	29091053	29091292	0.24	0.781218	41.25	NM_007194.3_exon_3_0_chr22_29091115_r	29091114	29091230	NM_007194.3_cds_3_0_chr22_29091115_r	29091114	29091230
CHEK2_ex11	22	29091660	29091899	0.24	0.563392	42.92	NM_007194.3_exon_4_0_chr22_29091698_r	29091697	29091861	NM_007194.3_cds_4_0_chr22_29091698_r	29091697	29091861
CHEK2_ex10	22	29092811	29093050	0.24	1	36.67	NM_007194.3_exon_5_0_chr22_29092889_r	29092888	29092975	NM_007194.3_cds_5_0_chr22_29092889_r	29092888	29092975
CHEK2_ex09	22	29095756	29095995	0.24	1	45.42	NM_007194.3_exon_6_0_chr22_29095826_r	29095825	29095925	NM_007194.3_cds_6_0_chr22_29095826_r	29095825	29095925
CHEK2_ex08	22	29099434	29099613	0.18	1	32.22	NM_007194.3_exon_7_0_chr22_29099493_r	29099492	29099554	NM_007194.3_cds_7_0_chr22_29099493_r	29099492	29099554
CHEK2_ex07	22	29105931	29106110	0.18	1	23.89	NM_007194.3_exon_8_0_chr22_29105994_r	29105993	29106047	NM_007194.3_cds_8_0_chr22_29105994_r	29105993	29106047
CHEK2_ex06	22	29107831	29108070	0.24	1	38.75	NM_007194.3_exon_9_0_chr22_29107897_r	29107896	29108005	NM_007194.3_cds_9_0_chr22_29107897_r	29107896	29108005
CHEK2_ex05	22	29115308	29115547	0.24	1	29.17	NM_007194.3_exon_10_0_chr22_29115383_r	29115382	29115473	NM_007194.3_cds_10_0_chr22_29115383_r	29115382	29115473
CHEK2_ex04	22	29120802	29121158	0.357	1	38.1	NM_007194.3_exon_11_0_chr22_29120965_r	29120964	29121112	NM_007194.3_cds_11_0_chr22_29120965_r	29120964	29121112
CHEK2_ex03	22	29121173	29121412	0.24	1	37.08	NM_007194.3_exon_12_0_chr22_29121231_r	29121230	29121355	NM_007194.3_cds_12_0_chr22_29121231_r	29121230	29121355
CHEK2_ex02	22	29130343	29130762	0.42	1	52.38	NM_007194.3_exon_13_0_chr22_29130391_r	29130390	29130715	NM_007194.3_cds_13_0_chr22_29130391_r	29130390	29130709
