# Supplementary material for: Performance of In Silico Prediction Tools for the Detection of Germline Copy Number Variations in Cancer Predisposition Genes in 4208 Female Index Patients with Familial Breast and Ovarian Cancer
Source: Cancers (Basel). 2021 Jan 1;13(1):118. doi: 10.3390/cancers13010118 (PMC7794674; doi:10.3390/cancers13010118)
Supplement: Supplementary file 1 [file cancers-13-00118-s001.zip › Table S2.xlsx]

## Sheet: Table S2
Sample	Cohort	CNV Type	Start	Stop	Number of Target regions	Sophia Genetics DDM confidence level
89-03	BC	DEL	BRCA1_ex16	BRCA1_ex16	1	High
95-01	BC	DUP	BRCA1_ex18	BRCA1_ex01	18	High
60-01	OC	DEL	BRCA1_ex01	BRCA1_ex01	1	High
10-03	BC	DEL	BRCA1_ex15	BRCA1_ex01	15	High
10-22	BC	DEL	BRCA1_ex16	BRCA1_ex16	1	High
3-25	BC	DEL	BRCA1_ex02	BRCA1_ex01	2	High
8-28	BC/OC	DEL	BRCA1_ex16	BRCA1_ex16	1	High
14-15	BC	DUP	BRCA1_ex22	BRCA1_ex22	1	Medium
15-22	BC	DUP	BRCA1_ex12	BRCA1_ex12	1	High
12-21	BC	DEL	BRCA1_ex18	BRCA1_ex13	6	High
23-22	BC	DEL	BRCA1_ex07	BRCA1_ex07	1	High
17-27	OC	DEL	BRCA1_ex02	BRCA1_ex01	2	High
17-29	BC	DUP	BRCA1_ex12	BRCA1_ex12	1	High
25-24	BC/OC	DEL	BRCA1_ex16	BRCA1_ex16	1	High
41-23	BC	DEL	BRCA1_ex02	BRCA1_ex01	2	High
43-30	BC	DEL	BRCA1_ex23	BRCA1_ex20	4	High
56-21	BC	DEL	BRCA1_ex23	BRCA1_ex12	12	High
58-21	BC	DUP	BRCA1_ex18	BRCA1_ex17	2	High
58-38	BC	DUP	BRCA1_ex22	BRCA1_ex22	1	High
61-22	BC	DEL	BRCA1_ex18	BRCA1_ex12	7	High
61-36	BC	DEL	BRCA1_ex23	BRCA1_ex22	2	High
62-17	OC	DEL	BRCA1_ex02	BRCA1_ex01	2	High
69-12	BC	DUP	BRCA1_ex03	BRCA1_ex01	3	High
70-10	BC	DEL	BRCA1_ex21	BRCA1_ex21	1	High
72-42	BC	DEL	BRCA1_ex16	BRCA1_ex16	1	High
75-11	BC	DEL	BRCA1_ex21	BRCA1_ex21	1	High
77-05	OC	DEL	BRCA1_ex02	BRCA1_ex01	2	High
83-02	BC	DUP	BRCA1_ex07	BRCA1_ex03	6	High
87-31	BC	DEL	BRCA1_ex19	BRCA1_ex19	1	High
90-19	BC	DEL	BRCA1_ex15	BRCA1_ex15	1	High
96-10	BC	DUP	BRCA1_ex22	BRCA1_ex20	3	High
97-05	BC	DEL	BRCA1_ex02	BRCA1_ex01	2	High
97-09	BC	DEL	BRCA1_ex07	BRCA1_ex01	7	High
97-15	BC	DEL	BRCA1_ex04	BRCA1_ex04	1	High
98-07	BC/OC	DEL	BRCA1_ex23	BRCA1_ex23	1	High
108-38	BC	DEL	BRCA1_ex16	BRCA1_ex16	1	High
109-29	BC	DEL	BRCA1_ex16	BRCA1_ex16	1	High
197-11	BC	DEL	BRCA1_ex02	BRCA1_ex01	2	High
44-22	BC	DEL	BARD1_ex01	BARD1_ex04	4	High
17-19	BC	DUP	BARD1_ex01	BARD1_ex11	11	High
104-33	BC	DUP	MLH1_ex16	MLH1_ex19	4	High
93-02	BC	DUP	MSH2_ex02	MSH2_ex16	15	High
91-24	BC	DUP	MSH2_ex11	MSH2_ex16	6	High
101-09	OC	DEL	PALB2_ex13	PALB2_ex12	2	High
29-19	BC	DUP	PALB2_ex11	PALB2_ex11	1	Medium
49-28	BC	DEL	PMS2_ex09	PMS2_ex02	8	High
57-27	BC	DUP	PMS2_ex11	PMS2_ex05	7	High
65-22	BC	DEL	RAD51C_ex05	RAD51C_ex09	5	High
80-32	OC	DEL	RAD51C_ex05	RAD51C_ex09	5	High
91-36	BC	DEL	RAD51C_ex01	RAD51C_ex05	5	High
67-22	OC	DEL	RAD51C_ex05	RAD51C_ex05	1	High
104-11	BC/OC	DEL	RAD51D_ex10	RAD51D_ex10	1	High
16-27	BC	DUP	TP53_ex08-09	TP53_ex02-04	5	High
4-01	BC	DEL	ATM_ex57	ATM_ex63	7	High
15-25	BC	DUP	ATM_ex62	ATM_ex63	2	High
16-19	BC	DUP	ATM_ex62	ATM_ex63	2	High
36-19	BC	DUP	ATM_ex62	ATM_ex63	2	High
78-22	BC	DUP	ATM_ex62	ATM_ex63	2	High
84-38	BC	DUP	ATM_ex61	ATM_ex63	3	High
89-02	BC	DEL	BRCA2_ex21	BRCA2_ex21	1	High
89-01	BC	DUP	BRCA2_ex04	BRCA2_ex04	1	High
9-25	BC	DUP	BRCA2_ex19	BRCA2_ex20	2	High
49-28	BC	DEL	BRCA2_ex02	BRCA2_ex14	13	High
62-04	BC	DUP	BRCA2_ex15	BRCA2_ex16	2	High
103-09	BC	DEL	BRCA2_ex02	BRCA2_ex03	2	High
55-25	BC	DEL	CHEK2_ex10	CHEK2_ex09	2	High
105-05	BC	DEL	CHEK2_ex04	CHEK2_ex03	2	High
2-07	BC	DEL	CHEK2_ex10	CHEK2_ex09	2	High
40-35	BC	DEL	CHEK2_ex10	CHEK2_ex09	2	High
48-02	BC	DEL	CHEK2_ex10	CHEK2_ex09	2	High
49-16	BC	DEL	CHEK2_ex10	CHEK2_ex09	2	High
55-08	BC	DEL	CHEK2_ex10	CHEK2_ex09	2	High
74-20	BC	DEL	CHEK2_ex10	CHEK2_ex09	2	High
82-38	BC	DEL	CHEK2_ex10	CHEK2_ex09	2	High
83-20	BC	DEL	CHEK2_ex10	CHEK2_ex09	2	High
84-03	BC	DEL	CHEK2_ex10	CHEK2_ex09	2	High
101-39	BC	DEL	CHEK2_ex10	CHEK2_ex09	2	High
